# Supplementary material for: ﻿Uganda’s endemic flora: discovery, diversity, distribution and threat status
Source: PhytoKeys. 2026 Jan 6;269:1–30. doi: 10.3897/phytokeys.269.173801 (PMC12800779; doi:10.3897/phytokeys.269.173801)
Supplement: Supplementary material 2 — Annotated checklist of the endemic and near-endemic vascular flora of Uganda [file phytokeys-269-001_article-173801__-s002.xlsx]

## Sheet: Endemics published
Family	Genus	Species	Author	Infraspecific rank	Infraspecific name	Infraspecific author	Full taxon name	Year of first publication (basionym)	Author of basionym (standard form)	Collector of type specimen if from Uganda	Location of Type if outside Uganda	Habit	IUCN Red List assessment	Endemic (E) or near-endemic (NE)	Near endemic: majority of range in Uganda	Near endemic: Range less than 10,000 km2	Rank of endemism (sp., subsp., var., hybrid)	U1	U2	U3	U4	Other country / countries	Key site(s) in Uganda (past and present)	Habitat	Ecoregion	Phytochorion (White 1983)	Notes
Acanthaceae	Barleria	holubii	C.B.Clarke	subsp.	ugandensis	I.Darbysh.	Barleria holubii C.B.Clarke subsp. ugandensis I.Darbysh.	2010	I.Darbysh.	Eggeling		S	LC	NE	Y		subsp	Y				KEN	Karamoja Plains; Loyoro; Ukuti	Dry rocky areas; dry woodland	43, 51	IV
Acanthaceae	Brachystephanus	coeruleus	S.Moore	subsp.	coeruleus		Brachystephanus coeruleus S.Moore subsp. coeruleus	1907	S.Moore	Bagshawe		H-p, S	VU B2ab(iii)	NE	Y		subsp		Y		Y	DRC, KEN	Budongo CFR; Bunyaruguru; Mpamba River	Medium altitude moist forest, streamside in gorges	1, 61	I, XII
Acanthaceae	Brachystephanus	glaberrimus	Champl.				Brachystephanus glaberrimus Champl.	1997	Champl.	Maitland		H-p, S	VU B1ab(iii)+2ab(iii)	NE	Y		sp		Y			DRC, RWA	Bwindi Impenetrable NP; Kibale NP; Ruwenzori Mts	Montane forest, swamp forest	1	VIII
Acanthaceae	Dicliptera	nilotica	C.B.Clarke				Dicliptera nilotica C.B.Clarke	1900	C.B.Clarke	Grant		H-p	VU B2ab(ii,iii,iv)	NE	Y		sp	Y	Y	Y		KEN	Bunyoro; Labongo; Madi; Masindi; Mt Elgon; Mt Kadam	Grassland, open woodland, recently burnt ground	43	III, XII
Acanthaceae	Isoglossa	rubescens	Lindau				Isoglossa rubescens Lindau	1894	Lindau		CMN	H-p	LC	NE	Y	Y	sp		Y			DRC	Ruwenzori Mts	High montane ericaceous bushland, montane forest margins, streamsides	1, 86	VIII
Acanthaceae	Justicia	afromontana	Hedrén				Justicia afromontana Hedrén	1988	Hedrén		SSUD	H-p	LC	NE	Y	Y	sp	Y				SSUD	Mt Moroto; Mt Morungole	Montane grassland, ericaceous bushland	8	VIII
Acanthaceae	Mimulopsis	elliotii	C.B.Clarke				Mimulopsis elliotii C.B.Clarke	1899	C.B.Clarke	Scott Elliot		H-p, S	EN B1ab(iii)+B2ab(iii)	NE	Y	Y	sp		Y			DRC	Ruwenzori Mts	Montane ericaceous forest and bushland, bamboo forest	1, 86	VIII
Achariaceae	Dasylepis	eggelingii	J.B.Gillett				Dasylepis eggelingii J.B.Gillett	1951	J.B.Gillett	Eggeling		S, T	VU B2ab(i,ii,iii,iv,v)	NE	Y		sp		Y		Y	DRC	Budongo CFR; Bwindi Impenerable NP, incl. Ishaha Gorge; Kalinzu CFR; Kasyoha Kitomi CFR; Kibale NP; Mabira CFR; Sango Bay	Medium altitude and montane moist forest, riverine forest	1, 61	I, VIII
Afrothismiaceae	Afrothismia	ugandensis	Cheek				Afrothismia ugandensis Cheek [A. winkleri (Engl.) Schltr. var. budongoensis Cowley]	1988	Cowley	Eggeling		H-p	CR D	E			sp		Y				Budongo CFR	Medium altitude moist forest	1	I
Annonaceae	Uvariodendron	fuscum	(Benth.) R.Fr.	var.	magnificum	(Verdc.) Dagallier	Uvariodendron fuscum (Benth.) R.Fr. var. magnificum (Verdc.) Dagallier [Uvariodendron magnificum Verdc.]	1969	Verdc.	Hamilton		T	EN B1ab(ii,iii,v)+2ab(ii,iii,v)	E			var		Y		Y		Kasyoha-Kitomi CFR; Lutoboka, Ssese Is.	Medium altitude moist forest	1, 61	I
Apocynaceae	Ceropegia	campanulata	G.Don	var.	pulchella	H.Huber	Ceropegia campanulata G.Don var. pulchella H.Huber	1957	H.Huber	Greenway		H-p	CR B1ab(iii)+2ab(iii)	E			var	Y					Leya River watershed	Wooded grassland on stony slopes	43	III
Apocynaceae	Epistemma	neuerburgii	Eb.Fisch. & Venter				Epistemma neuerburgii Eb.Fisch. & Venter	2011	Eb.Fisch. & Venter	Hafashimana		H-p(epi)	LC	NE		Y	sp		Y			RWA	Bwindi Impenetrable NP	Submontane moist forest	1	VIII
Asparagaceae	Dracaena	bugandana	Byng & Christenh.				Dracaena bugandana Byng & Christenh. [Sansevieria lineata T.G.Forrest]	2013	T.G.Forrest	Forrest		H-s	CR B1ab(iii)+2ab(iii)	NE	Y		sp		Y			TAN	Hills in Kyegegwa area along Mubende to Kyenjojo road	Shallow soils on granite slopes	61	XII
Asparagaceae	Dracaena	bukedea	Takaw.-Ny. & Mucina				Dracaena bukedea Takaw.-Ny. & Mucina [Sansevieria rosulata T.G.Forrest]	2017	T.G.Forrest	Forrest		H-s	EN B1ab(i,ii,iii,iv)+2ab(i,ii,iii,iv)*	E			sp			Y			Budaka; Kachumbala; Kakoro; Naboa	Rock outcrops, often in full sun	43	III
Asparagaceae	Dracaena	coleana	(T.G.Forrest) Takaw.-Ny. & Thiede				Dracaena coleana (T.G.Forrest) Takaw.-Ny. & Thiede [Sansevieria coleana T.G.Forrest]	2018	T.G.Forrest	Forrest		H-s	EN B2ab(iii)*	E			sp	Y		Y			Guruguru Hill; Kachumbala; Wol	Rock outcrops, disturbed open wooded grassland	43	III
Asparagaceae	Dracaena	conduplicata	(T.C.Cole & T.G.Forrest) Takaw.-Ny. & Thiede				Dracaena conduplicata (T.C.Cole & T.G.Forrest) Takaw.-Ny. & Thiede [Sansevieria conduplicata T.C.Cole & T.G.Forrest]	2019	T.C.Cole & T.G.Forrest	Cole		H-s	LC*	E			sp	Y					Agoro, Mt Morongole, Moyo, Palabek Ogili	Rocky outcrops, wooded grassland, thickets, termitaria	43	III
Asparagaceae	Dracaena	marachiensis	(T.G.Forrest) Takaw.-Ny. & Thiede				Dracaena marachiensis (T.G.Forrest) Takaw.-Ny. & Thiede [Sansevieria marachiensis T.G.Forrest]	2021	T.G.Forrest	Forrest		H-s	EN B1ab(iii)+2ab(iii)*	E			sp	Y					Arua to Koboko, Koboko to Yumbe	Rocky outcrops, open wooded grassland	43	III
Asparagaceae	Dracaena	newtoniana	(T.G.Forrest) Byng & Christenh.				Dracaena newtoniana (T.G.Forrest) Byng & Christenh. [Sansevieria newtoniana T.G.Forrest]	2014	T.G.Forrest	Forrest		H-s	VU B1ab(iii)+2ab(iii)*	NE	Y		sp		Y		Y	TAN	Butiaba Flats; Kiboga area; Mitiyana to Mubende	Thickets and termitaria in wooded grassland	61	XII
Asparagaceae	Dracaena	subtilis	(N.E.Br.) Byng & Christenh.				Dracaena subtilis (N.E.Br.) Byng & Christenh. [Sansevieria subtilis N.E.Br.]	1915	N.E.Br.	Dawe		H-s	LC*	E			sp	Y	Y				Wol; Ruwenzori foothills; ?Murchison Falls NP	Open wooded grassland on rocks	43	III
Asparagaceae	Drimia	congesta	Bullock				Drimia congesta Bullock	1932	Bullock		KEN	H-p(geo)	EN B1ab(iii)+2ab(iii)	NE	Y	Y	sp	Y		Y		KEN	Mt Elgon; Mt Moroto	Grassland, rocky outcrops	8	VIII
Asparagaceae	Sansevieria	kityoi	T.G.Forrest				Sansevieria kityoi T.G.Forrest	2023	T.G.Forrest	Forrest		H-s	CR B1ab(iii)+2ab(iii)*	E			sp			Y			Chekwoputoi village near Kapchorwa	Rocky slopes and base of cliffs	43	III
Asparagaceae	Sansevieria	lalakana	T.C.Cole & T.G.Forrest				Sansevieria lalakana T.C.Cole & T.G.Forrest	2022	T.C.Cole & T.G.Forrest	Cole		H-s	LC*	E			sp	Y					Lalak Rock	Rock outcrops in full sun	43	III
Asparagaceae	Sansevieria	sebeiorum	T.G.Forrest & T.C.Cole				Sansevieria sebeiorum T.G.Forrest & T.C.Cole	2024	T.G.Forrest & T.C.Cole	Forrest		H-s		E			sp			Y			Kapchorwa	Thin rocky soils in full sun or partial shade	61	XII
Asparagaceae	Sansevieria	stenningii	T.G.Forrest				Sansevieria stenningii T.G.Forrest	2023	T.G.Forrest	Stenning		H-s	DD*	E			sp		Y				Near Queen Elizabeth NP; precise locality unknown	Habitat not known	Unknown	Unknown
Asparagaceae	Sansevieria	yumbiensis	T.G.Forrest & T.C.Cole				Sansevieria yumbiensis T.G.Forrest & T.C.Cole	2022	T.G.Forrest & T.C.Cole	Forrest		H-s	VU B1ab(iii)+2ab(iii)*	E			sp	Y					Kei, Midigo, near Moyo, Yumbe	Open wooded grassland, including degraded areas	43	III
Asphodelaceae	Aloe	amudatensis	Reynolds				Aloe amudatensis Reynolds	1956	Reynolds	Reynolds		H-s	VU B1ab(iii)+2ab(iii)	NE	Y	Y	sp	Y				KEN	Amudat; Lodoketemit; Lonyoro; Moroto Mt foothills; Moroto to Nakapiripirit road	Open bushland on sandy soils	51	IV
Asphodelaceae	Aloe	butiabana	T.C.Cole & T.G.Forrest				Aloe butiabana T.C.Cole & T.G.Forrest	2011	T.C.Cole & T.G.Forrest	Forrest		H-s, S-s	VU B1ab(iii)+2ab(iii)	E			sp	Y	Y				Lake Albert Flats including Butiaba; Murchison Falls NP; Kabwoya WR; Toro-Semliki WR; Pakwach to Nebbi	Open grassland, thickets in grassland, rock outcrops	43	III
Asphodelaceae	Aloe	canarina	S.Carter				Aloe canarina S.Carter	1994	S.Carter	Reynolds		S-s	DD	NE	Y	Y	sp	Y				SSUD	Kidepo Valley NP; Kotido; Loyoro; Mt Morungole	Open deciduous bushland	43, 51	III, IV
Asphodelaceae	Aloe	cheranganiensis	S.Carter & Brandham				Aloe cheranganiensis S.Carter & Brandham	1979	S.Carter & Brandham	Brandham		S-s	LC	NE	Y	Y	sp	Y				KEN	Mt Kadam; Mt Moroto; Mt Napak; Mt Toror; Karamoja plains	Rocky slopes on shallow soils; open deciduous woodland	43	III
Asphodelaceae	Aloe	dawei	A.Berger				Aloe dawei A.Berger	1906	A.Berger	Reynolds		S-s	LC	NE	Y		sp		Y	Y	Y	DRC, KEN, RWA	Entebbe; Jinja; Kyambura Gorge; Lake Nabugabo; Murchison Falls NP; Walulumbu CFR; widespread in southern Uganda	Grassland, edge of thickets, rock outcrops	61	XII
Asphodelaceae	Aloe	ikiorum	Dioli & G.Powys				Aloe ikiorum Dioli & G.Powys	2012	Dioli & G.Powys	ABH		H-s	CR B2ab(iii)	E			sp	Y					Timu; escarpment overlooking Kenya border, Kaabong District	Sparsely wooded grassland on slopes	51	IV
Asphodelaceae	Aloe	labworana	(Reynolds) S.Carter	subsp.	longifolia	T.C.Cole	Aloe labworana (Reynolds) S.Carter subsp. longifolia T.C.Cole	2017	T.C.Cole & T.G.Forrest	Cole		H-s		E			subsp			Y			Kumi, N of Mbale, N of Kamuli	Rock outcrops	61	XII
Asphodelaceae	Aloe	lukeana	T.C.Cole				Aloe lukeana T.C.Cole	2015	T.C.Cole	Cole		S-s	EN B2ab(iii)	NE		Y	sp	Y				SSUD	Mt Morungole	Montane grassland on rocky slopes	8	VIII
Asphodelaceae	Aloe	macleayi	Reynolds				Aloe macleayi Reynolds	1955	Reynolds	Reynolds		H-s	VU B1ab(iii)+2ab(iii)*	NE		Y	sp	Y				SSUD	Agoro-Agu CFR; Mt Otzi CFR	Rock outcrops, rocky grassland	8, 43	III, VIII
Asphodelaceae	Aloe	mubendiensis	Christian				Aloe mubendiensis Christian	1942	Christian	Pole Evans		H-s	LC	E			sp		Y		Y		Hills between Mubende and Fort Portal, near Kygegwa; near Kibaale	Granite outcrops	61	XII
Asphodelaceae	Aloe	tororoana	Reynolds				Aloe tororoana Reynolds	1953	Reynolds	Reynolds		S-s	VU D2	E			sp			Y			Tororo Rock; Osukuru (Sukulu) Hills	Rock faces and slopes on shallow soil	61	XII
Asphodelaceae	Aloe	tweedieae	Christian				Aloe tweedieae Christian [Aloe secundiflora Engl. var. tweedieae (Christian) Wabuyele]	1942	Christian	Tweedie		S-s	VU B2ab(ii,iii,v)*	NE	Y		sp	Y				SSUD, KEN	Agoro-Agu CFR; Mt Kadam; Mt Morungole; Mt Moroto; Pian-Upe NR	Open wooded grassland	8, 43	III, VIII
Asphodelaceae	Aloe	wanalensis	T.C.Cole & T.G.Forrest				Aloe wanalensis T.C.Cole & T.G.Forrest	2011	T.C.Cole & T.G.Forrest	Cole		S-s	LC	E			sp			Y			Mt Elgon, western slopes from Sipi Falls to Bududa	Steep cliffs and rock faces	8	VIII
Asphodelaceae	Aloe	wilsonii	Reynolds				Aloe wilsonii Reynolds	1956	Reynolds	Reynolds		S-s	VU B1ab(iii)+2ab(iii)	NE	Y		sp	Y		Y		KEN	Kidepo NP; Mt Elgon; Mt Kadam; Mt Moroto; Mt Toror	Rocky slopes and cliffs	8	VIII
Asphodelaceae	Aloe	wollastonii	Rendle				Aloe wollastonii Rendle	1908	Rendle	Wollaston		H-s	LC*	NE	Y		sp	Y	Y	Y	Y	KEN, TAN, DRC	Widespread and frequent throughout Uganda, especially the south	Grassland, open woodland	43, 61	III, XII
Asphodelaceae	Aloe	wrefordii	Reynolds				Aloe wrefordii Reynolds	1956	Reynolds	Tweedie		H-s	LC	NE		Y	sp	Y				SSUD, KEN	Rupa; Mt Moroto	Rocky slopes in dry bushland	51	IV
Aspleniaceae	Asplenium	ruwenzoriense	Baker				Asplenium ruwenzoriense Baker	1901	Baker f.	Scott Elliot		F	DD	NE	Y		sp		Y		?	DRC, SSUD [records from MAL and ZIM considered erroneous]	Ruwenzori Mts; ?Ssese Is (Bugala)	Montane moist forest	1	VIII
Asteraceae	Bidens	elgonensis	(Sherff) Agnew				Bidens elgonensis (Sherff) Agnew	1925	Sherff	Dummer		H-p, S		NE	Y*		sp	Y		Y		KEN	Mt Elgon; Mt Moroto	Montane grassland; ericaceous bushland	78	VIII
Asteraceae	Bothriocline	auriculata	(M.Taylor) C.Jeffrey				Bothriocline auriculata (M.Taylor) C.Jeffrey	1940	M.Taylor	Liebenburg		H-p, S	CR B1ab(iii)+2ab(iii)	E			sp			Y			Mt Elgon	Montane forest and bamboo thicket	8	VIII
Asteraceae	Bothriocline	congesta	(M.Taylor) Wech.				Bothriocline congesta (M.Taylor) Wech.	1937	M.Taylor	Eggeling		H-p	DD	NE		Y	sp	Y				SSUD	Mt Kadam	Rocky areas in montane grassland and ericaceous bushland	8, 78	VIII
Asteraceae	Carduus	ruwenzoriensis	S.Moore				Carduus ruwenzoriensis S.Moore	1902	S.Moore	Scott Elliot		H	LC	NE		Y	sp		Y			DRC	Ruwenzori Mts	Afroalpine moorland	86	VIII
Asteraceae	Conyza	montigena	S.Moore	var.	fosseyae	Beentje	Conyza montigena S.Moore var. fosseyae Beentje	2002	Beentje		RWA	H-p, S	LC	NE		Y	var		Y			DRC, RWA	Virunga Mts (Mgahinga Gorilla NP)	Ericaceous bushland and associated woodland	86	VIII
Asteraceae	Conyza	montigena	S.Moore	var.	montigena		Conyza montigena S.Moore var. montigena	1908	S.Moore	Wollaston		H-p, S	LC	NE		Y	var		Y			DRC, RWA	Ruwenzori Mts; Virunga Mts (Mgahinga Gorilla NP)	Ericaceous bushland and associated woodland	86	VIII
Asteraceae	Dendrosenecio	adnivalis	(Stapf) E.B.Knox	var.	adnivalis		Dendrosenecio adnivalis (Stapf) E.B.Knox subsp. adnivalis var. adnivalis	1906	Stapf	Dawe		S, T	LC	NE	Y	Y	sp		Y			DRC	Ruwenzori Mts	Afroalpine vegetation	86	VIII
Asteraceae	Dendrosenecio	adnivalis	(Stapf) E.B.Knox	subsp.	friesiorum	(Mildbr.) E.B.Knox	Dendrosenecio adnivalis (Stapf) E.B.Knox subsp. friesiorum (Mildbr.) E.B.Knox	1922	Mildbr.		DRC	S, T	LC	NE		Y	subsp		Y			DRC	Ruwenzori Mts	Afroalpine vegetation	86	VIII
Asteraceae	Dendrosenecio	adnivalis	(Stapf) E.B.Knox	var.	petiolatus	(Hedberg) E.B.Knox	Dendrosenecio adnivalis (Stapf) E.B.Knox subsp. adnivalis var. petiolatus (Hedberg) E.B.Knox	1957	Hedberg	Fishlock		S, T		NE		Y	var		Y			DRC	Ruwenzori Mts	Afroalpine vegetation	86	VIII
Asteraceae	Dendrosenecio	elgonensis	(T.C.E.Fr.) E.B.Knox	subsp.	barbatipes	(Hedberg) E.B.Knox	Dendrosenecio elgonensis (T.C.E.Fr.) E.B.Knox subsp. barbatipes (Hedberg) E.B.Knox	1932	Cotton		KEN	S, T	LC	NE	Y	Y	subsp			Y		KEN	Mt Elgon	Afroalpine vegetation	78	VIII
Asteraceae	Dendrosenecio	elgonensis	(T.C.E.Fr.) E.B.Knox	subsp.	elgonensis		Dendrosenecio elgonensis (T.C.E.Fr.) E.B.Knox subsp. elgonensis	1923	T.C.E.Fr.	Dummer		S, T	LC	NE	Y	Y	sp			Y		KEN	Mt Elgon	Afroalpine vegetation, ericaceous bushland, upper limits of montane moist forest	78	VIII
Asteraceae	Dendrosenecio	erici-rosenii	(R.E.Fr. & T.C.E.Fr.) E.B.Knox	subsp.	alticola	(T.C.E.Fr.) E.B.Knox	Dendrosenecio erici-rosenii (R.E.Fr. & T.C.E.Fr.) E.B.Knox subsp. alticola (T.C.E.Fr.) E.B.Knox	1922	Mildbr.		DRC	S, T	LC	NE		Y	subsp		Y			DRC, RWA	Virunga Mts (Mgahinga Gorilla NP)	Afroalpine vegetation	86	VIII
Asteraceae	Echinops	reticulatus	E.A.Bruce				Echinops reticulatus E.A.Bruce	1947	E.A.Bruce	Hazel		H-p	DD	E			sp	Y					Koboko, West Nile	Open grassland	43	III
Asteraceae	Emilia	cryptantha	C.Jeffrey				Emilia cryptantha C.Jeffrey	1986	C.Jeffrey		TAN	H-a	EN B2ab(i,ii,iii,iv,v)	NE	Y	Y	sp				Y	TAN	King's Lake, Kampala; near Kaziru; Lake Nabugabo	Swampy grassland	61	XII
Asteraceae	Emilia	longifolia	C.Jeffrey				Emilia longifolia C.Jeffrey	1986	C.Jeffrey	Chandler		H-?a	EN B2ab(iii)	NE	Y		sp			Y		TAN	Omunyal River swamp; Serere	Swamps	61	XII
Asteraceae	Euryops	elgonensis	Mattf.				Euryops elgonensis Mattf.	1924	Mattf.	Dummer		S	VU B1ab(iii)+2ab(iii)	NE	Y	Y	sp			Y		KEN	Mt Elgon	Bamboo thicket	78	VIII
Asteraceae	Helichrysum	amblyphyllum	Mattf.				Helichrysum amblyphyllum Mattf.	1924	Mattf.	Dummer		S	LC	NE	Y	Y	sp			Y		KEN	Mt Elgon	Rocky grassland, ericaceous bushland	78	VIII
Asteraceae	Helichrysum	stuhlmannii	O.Hoffm.				Helichrysum stuhlmannii O.Hoffm.	1894	O.Hoffm.		DRC	S	LC	NE	Y	Y	sp		Y			DRC	Ruwenzori Mts	Moist montane grassland, afroalpine rock crevices	86	VIII
Asteraceae	Senecio	mattirolii	Chiov.				Senecio mattirolii Chiov.	1907	Chiov.		DRC	H-p	LC	NE	Y	Y	sp		Y			DRC	Ruwenzori Mts	Open stony and grassy areas in Afroalpine vegetation, often near streams or glaciers	86	VIII
Asteraceae	Senecio	morotonensis	C.Jeffrey				Senecio morotonensis C.Jeffrey	1986	C.Jeffrey	Eggeling		H-a	LC	E			sp	Y					Mt Moroto	Montane forest margins	8	VIII
Asteraceae	Senecio	navugabensis	C.Jeffrey				Senecio navugabensis C.Jeffrey	1986	C.Jeffrey	Synge		H-p	CR B2ab(iii)	E			sp				Y		Lake Nabugabo	Swamp margins	61	XII
Asteraceae	Senecio	polyadenus	Hedberg				Senecio polyadenus Hedberg	1957	Hedberg	Hedburg		H-p, S	LC	NE	Y	Y	sp		Y			DRC	Virunga Mts (Mgahinga Gorilla NP)	Ericaceous bushland, montane grassland	86	VIII
Asteraceae	Senecio	rhammatophyllus	Mattf.				Senecio rhammatophyllus Mattf.	1924	Mattf.	Dummer		S	LC	NE		Y	sp			Y		KEN	Mt Elgon	Montane grassland, moorland, ericaceous bushland	78	VIII
Asteraceae	Senecio	snowdenii	Hutch.				Senecio snowdenii Hutch.	1920	Hutch.	Snowden		H-p, S	LC	NE		Y	sp			Y		KEN	Mt Elgon	Montane and Afroalpine grassland and bushland, clearings in bamboo thicket	78	VIII
Asteraceae	Senecio	sotikensis	S.Moore				Senecio sotikensis S.Moore	1902	S.Moore		KEN	H-p, S	LC	NE		Y	sp			Y		KEN	Mt Elgon	Montane and Afroalpine marshy ground and grassland	78	VIII
Asteraceae	Senecio	transmarinus	S.Moore	var.	major	C.Jeffrey	Senecio transmarinus S.Moore var. major C.Jeffrey	1986	C.Jeffrey	Hedburg		H-p	LC* [incomplete]	E			var		Y				Ruwenzori Mts, Buturungu Valley	Afroalpine vegetation	86	VIII
Asteraceae	Senecio	transmarinus	S.Moore	var.	sycephalus	(S.Moore) Hedberg	Senecio transmarinus S.Moore var. sycephalus (S.Moore) Hedberg	1906	S.Moore		DRC	H-p	LC* [incomplete]	NE		Y	var		Y			DRC	Ruwenzori Mts	Montane moorland	86	VIII
Asteraceae	Senecio	transmarinus	S.Moore	var.	virungae	C.Jeffrey	Senecio transmarinus S.Moore var. virungae C.Jeffrey	1986	C.Jeffrey	Kutland		H-p		NE		Y	var		Y			DRC, RWA	Virunga Mts: Lake Bunyonyi and Kabale areas	Bamboo thicket; montane swamps	86	VIII
Asteraceae	Solanecio	gynuroides	C.Jeffrey				Solanecio gynuroides C.Jeffrey	1986	C.Jeffrey	Purseglove		S	VU D2	E			sp		Y				Bwindi Impenetrable NP (Ishasha Gorge)	Upland moist forest	1	VIII
Asteraceae	Vernonia	calvoana	(Hook.f.) Hook.f.	subsp.	adolfi-friderici	(Muschl.) C.Jeffrey	Vernonia calvoana (Hook.f.) Hook.f. subsp. adolfi-friderici (Muschl.) C.Jeffrey [Baccharoides calvoana (Hook.f.) Isawumi, El-Ghazaly & B.Nord. subsp. adolfi-friderici (Muschl.) Isawumi, El-Ghazaly & B.Nord.]	1911	Muschl.		DRC	S, T	VU B1ab(iii)+2ab(iii)	NE	Y	Y	subsp		Y			DRC; RWA	Ruwenzori Mts; Virunga Mts (Mgahinga Gorilla NP)	Montane bushland	1, 86	VIII
Asteraceae	Vernonia	calvoana	(Hook.f.) Hook.f.	subsp.	ruwenzoriensis	C.Jeffrey	Vernonia calvoana (Hook.f.) Hook.f. subsp. ruwenzoriensis C.Jeffrey [Baccharoides calvoana (Hook.f.) Isawumi, El-Ghazaly & B.Nord. subsp. ruwenzoriensis (C.Jeffrey) Isawumi, El-Ghazaly & B.Nord.]	1988	C.Jeffrey	Fyffe		S, T	LC	NE	Y	Y	subsp		Y			DRC	Ruwenzori Mts	Montane forest margins and clearings	1	VIII
Asteraceae	Vernonia	tinctosetosa	C. Jeffrey				Vernonia tinctosetosa C. Jeffrey	1988	C.Jeffrey	Lye		H-p	EN B2ab(iii)	NE	Y		sp		Y		Y	TAN	Bukakata; Lake Nabugabo; Oruha Hill	Sandy lakeshore grassland	61	XII
Balsaminaceae	Impatiens	burtonii	Hook.f.	var.	angusticalcarata	(De Wild.) R.Wilczek & G.M.Schulze	Impatiens burtonii Hook.f. var. angusticalcarata (De Wild.) R.Wilczek & G.M.Schulze	1922	De Wild.		DRC	H-p	LC	NE		Y	var		Y			DRC	Ruwenzori Mts	Moist shaded areas in montane forest	1	VIII
Balsaminaceae	Impatiens	digitata	Warb.	subsp.	phlyctidoceras	(Bullock) Grey-Wilson	Impatiens digitata Warb. subsp. phlyctidoceras (Bullock) Grey-Wilson	1932	Bullock		KEN	H-p	LC	NE	Y	Y	subsp			Y		KEN	Mt Elgon	Montane moist forest and bushland	8, 78	VIII
Balsaminaceae	Impatiens	miniata	Grey-Wilson				Impatiens miniata Grey-Wilson	1979	Grey-Wilson	A. S. Thomas		H-p	VU D2	NE	Y	Y	sp			Y		KEN	Mt Elgon	Montane moist forest, bamboo thickets	8	VIII
Balsaminaceae	Impatiens	tweedieae	E.A.Bruce				Impatiens tweedieae E.A.Bruce	1940	E.A.Bruce	Tweedie		H-p	LC	NE	Y	Y	sp			Y		KEN	Mt Elgon	Montane moist forest and grassland	8, 78	VIII
Brassicaceae	Arabis	elgonensis	Al-Shehbaz				Arabis elgonensis Al-Shehbaz	2007	Al-Shehbaz	Dummer		H	CR B1ab(iii)+2ab(iii)	E			sp			Y			Mt Elgon	Moist montane moorland	78	VIII
Brassicaceae	Cardamine	jonselliana	Al-Shehbaz				Cardamine jonselliana Al-Shehbaz	2004	Al-Shehbaz	Hamilton		H-p	LC	E			sp		Y				Ruwenzori Mts	Moist open ground within moorland	86	VIII
Brassicaceae	Erucastrum	elgonense	Jonsell				Erucastrum elgonense Jonsell	1979	Jonsell	Hedburg		H-a	VU D2	E			sp			Y			Mt Elgon	Montane forest clearings, ericaceous bushland	8, 78	VIII
Campanulaceae	Lobelia	bequaertii	De Wild.				Lobelia bequaertii De Wild. [Lobelia deckenii (Asch.) Hemsl. subsp. bequaertii (De Wild.) Mabb.]	1920	De Wild.		DRC	S	LC	NE	Y	Y	sp		Y			DRC	Ruwenzori Mts	Montane wet mootland and bogs	86	VIII
Campanulaceae	Lobelia	gregoriana	Baker f.	subsp.	elgonensis	(R.E.Fr. & T.C.E.Fr.) E.B.Knox	Lobelia gregoriana Baker f. subsp. elgonensis (R.E.Fr. & T.C.E.Fr.) E.B.Knox [Lobelia deckenii (Asch.) Hemsl. subsp. elgonensis (R.E.Fr. & T.C.E.Fr.) Mabb.]	1922	R.E.Fr. & T.C.E.Fr.		KEN	S	EN B1ab(i,ii,iii,iv,v)+2ab(i,ii,iii,iv,v)	NE		Y	subsp			Y		KEN	Mt Elgon	Montane swampy ground, streamsides	78	VIII
Caryophyllaceae	Silene	kigesiensis	(R.D.Good) F.Jafari, Oxelman & Rabeler	subsp.	kigesiensis		Silene kigesiensis (R.D.Good) F.Jafari, Oxelman & Rabeler subsp. kigesiensis [Uebelinia kigesiensis R.D.Good subsp. kigesiensis]	1924	R.D.Good	Godman		H-p	LC	NE		Y	subsp		Y			RWA	Echuya CFR: Behungi swamp (	Swamps	1	VIII
Caryophyllaceae	Silene	syngei	(Turrill) T.Harris & Goyder				Silene syngei (Turrill) T.Harris & Goyder [Melandrium syngei Turrill]	1954	Turrill	Synge		H-p	DD	E			sp			Y			Mt Elgon	Damp rocks and cliff faces in moorland	78	VIII
Clusiaceae	Allanblackia	kimbiliensis	Spirlet				Allanblackia kimbiliensis Spirlet	1959	Spirlet		DRC	T	EN B1ab(iii)+2ab(iii)	NE		Y	sp		Y			DRC	Bwindi Impenetrable NP, incl. Ishasha Gorge	Submontane forest, gorge forest, forest clearings	1	I, VIII
Commelinaceae	Commelina	eckloniana	Kunth.	subsp.	claessensii	(De Wild.) Faden	Commelina eckloniana Kunth. subsp. claessensii (De Wild.) Faden	1931	De Wild.		DRC	H-p		NE	Y		subsp		Y	Y		DRC, ?CMN	Budongo CFR; Kabwoya; Kilembe; Musisi Ridge	Wet roadside banks, along streams	1, 61	I, XII
Connaraceae	Cnestis	mildbraedii	Gilg				Cnestis mildbraedii Gilg	1911	Gilg	Dummer		S, T	VU B2ab(iii)	NE	Y		sp		Y		Y	DRC, KEN, SSUD	Budongo CFR; Kagombe CFR; Mabira CFR; Mpanga Forest; Semuliki NP	Medium-altitude moist forest	1	I
Convolvulaceae	Cuscuta	kilimanjari	Oliv.	var.	major	Verdc.	Cuscuta kilimanjari Oliv. var. major Verdc.	1954	Verdc.	Purseglove		H-p	LC	E			var		Y	?			Maziba volcanic plains in Bufumbira; Bwindi Impenetrable NP; ?Mt. Elgon	Parasite on Clematis; habitat not fully documented	1, 8	VIII
Convolvulaceae	Ipomoea	hildebrandtii	Vatke	var.	mahonii	(C.H.Wright) Verdc.	Ipomoea hildebrandtii Vatke subsp. grantii (Baker) Verdc. var. mahonii (C.H.Wright) Verdc.	1903	C.H.Wright	Mahon		S		NE		Y	var					KEN	Ugandan locality unknown (collected East Suam in foothills of Mt Elgon on the Kenyan side)	Habitat not known	Unknown	Unknown
Cyatheaceae	Alsophila	camerooniana	(Hook.) R.M.Tryon	var.	ugandensis	(Holttum) J.P.Roux	Alsophila camerooniana (Hook.) R.M.Tryon var. ugandensis (Holttum) J.P.Roux [Cyathea camerooniana Hook. var. ugandensis Holttum]	1981	Holttum	Dawkins		F	EN B2ab(i,ii,iii,iv,v)	E			var		Y		Y		Ggaba; Mujuzi CFR; Nakiza Forest, Nansagazi; Bwindi Impenetrable NP	Medium altitude and submontane moist forest, often near streams	1, 61	I, XII
Cyatheaceae	Gymnosphaera	mildbraedii	(Brause) S.Y.Dong				Gymnosphaera mildbraedii (Brause) S.Y.Dong [Cyathea mildbraedii (Brause) Domin]	1910	Brause		DRC	F	EN B1ab(iii)+2ab(iii)	NE		Y	sp		Y			DRC	Ruwenzori Mts	Montane ericaceous bushland and forest	1, 86	VIII
Cyperaceae	Carex	runssoroensis	K.Schum.	var.	runssoroensis		Carex runssoroensis K.Schum. var. runssoroensis	1895	K.Schum.		DRC	H-p(gra)	LC (species)	NE	Y		var		Y	Y		DRC, KEN, RWA	Mt Elgon; Ruwenzori Mts	Swamps, bogs, lakesides, ericaceous bushland and moorland	78, 86	VIII
Cyperaceae	Carpha	angustissima	Cherm.				Carpha angustissima Cherm.	1935	Cherm.		Rwanda, DRC	H-p(gra)	EN B1ab(i,ii,iii)+2ab(i,ii,iii)	NE		Y	sp		Y			DRC, RWA	Mgahinga Gorilla NP	Mountain bogs	86	VIII
Cyperaceae	Carpha	eminii	(K.Schum.) C.B.Clarke				Carpha eminii (K.Schum.) C.B.Clarke	1895	K.Schum.	Stuhlmann		H-p(gra)	VU D2	NE	Y		sp		Y			DRC, RWA	Ruwenzori Mts; Virunga Mts (Mgahinga Gorilla NP)	Mountain bogs, streams, wet rocks	86	VIII
Cyperaceae	Cyperus	acholiensis	Larridon				Cyperus acholiensis Larridon [Kyllingiella ugandensis R.W.Haines & Lye]	1978	R.W.Haines & Lye	Kertland		H-p(gra)	CR B1ab(iii)+2ab(iii)	E			sp	Y					Agoro Agu CFR, Lotuturi	Habitat not known	Unknown	Unknown
Cyperaceae	Cyperus	afromontanus	Lye				Cyperus afromontanus Lye	1983	Lye	Purseglove		H-p(gra)	DD	E			sp		Y				Luheya nar Bwindi Impenetrable NP	Margins of bamboo forest	1	VIII
Cyperaceae	Cyperus	melanospermus	(Nees) Valck.Sur.	var.	hexalatus	(Lye) Lye	Cyperus melanospermus (Nees) Valck.Sur. var. hexalatus (Lye) Lye [Kyllinga melanosperma Nees var. hexalata Lye]	1982	Lye	Lye		H-p(gra)	CR(PE) B2ab(iii)	E			var			Y			N of Busoba	Grassland at edge of thicket	61	XII
Cyperaceae	Fuirena	pubescens	(Poir.) Kunth	var.	abbreviata	Lye	Fuirena pubescens (Poir.) Kunth var. abbreviata Lye	1974	Lye	Langdale-Brown		H-p(gra)	VU B2ab(iii)	E			var		Y	Y	Y		Bugoma CFR; Buhara; Bukuya; Kabakas (King's) Lake, Kampala; Kisombwa CFR; Namanve CFR	Swamps, lake edges, swampy areas in forest	1, 61	XII
Cyperaceae	Isolepis	graminoides	(R.W.Haines & Lye) Lye				Isolepis graminoides (R.W.Haines & Lye) Lye	1970	R.W.Haines & Lye		KEN	H-p(gra)	LC	NE	Y	Y	sp		Y		Y	KEN	Mt Elgon; Ruwenzori Mts	High montane bogs	78, 86	VIII
Cyperaceae	Isolepis	ruwenzoriensis	R.W.Haines & Lye				Isolepis ruwenzoriensis R.W.Haines & Lye	1974	R.W.Haines & Lye	Osmaston		H-a(gra)	LC	E			sp		Y				Ruwenzori Mts	High montane bogs	86	VIII
Cyperaceae	Scleria	glomerulata	Oliv.				Scleria glomerulata Oliv.	1875	Oliv.	Grant		H-p, H-a(gra)	CR B1ab(iii)+2ab(iii)	E			sp	Y					Madi	Seasonally wet areas among rocks	43	III
Ebenaceae	Diospyros	katendei	Verdc.				Diospyros katendei Verdc.	1996	Verdc.	Katende		T	CR (PE) B1ab(iii)+2ab(iii)	E			sp		Y				Kasyoha Kitomi CFR	Moist montane forest	1	VIII
Ericaceae	Erica	trimera	(Engl.) Beentje	subsp.	elgonensis	(Mildbr.) Beentje	Erica trimera (Engl.) Beentje subsp. elgonensis (Mildbr.) Beentje	1922	Mildbr.	Lindblom		S, T	VU D2	NE		Y	subsp			Y		KEN	Mt Elgon	Montane moorland	78	VIII
Ericaceae	Erica	trimera	(Engl.) Beentje	subsp.	trimera		Erica trimera (Engl.) Beentje subsp. trimera	1895	Engl.		DRC	S, T	LC*	NE	Y	Y	subsp		Y			DRC	Ruwenzori Mts	Montane moorland, open montane forest	78	VIII
Euphorbiaceae	Euphorbia	depauperata	Hochst. ex A.Rich.	var.	laevicarpa	Friis & Vollesen	Euphorbia depauperata Hochst. ex A.Rich. var. laevicarpa Friis & Vollesen	1982	Friis & Vollesen		SSUD	H-p	VU B1ab(iii)+2ab(iii)	NE		Y	var	Y				SSUD	Agoro Agu CFR	Montane grassland	8	VIII
Euphorbiaceae	Euphorbia	dichroa	S.Carter				Euphorbia dichroa S.Carter	1982	S.Carter	Eggeling		S-s	LC	E			sp	Y					Amiel; Kanamugit; Kotido	Rocky outcrops in dry wooded grassland	43	III
Euphorbiaceae	Euphorbia	heterospina	S.Carter	subsp.	heterospina		Euphorbia heterospina S.Carter subsp. heterospina	1987	S.Carter		KEN	S-s	VU B1ab(iii)+2ab(iii)	NE	Y		var	Y				KEN	Kangole; Moroto River; S of Moroto	Dry woodland on sandy stony soils	51	IV
Euphorbiaceae	Euphorbia	petraea	S.Carter				Euphorbia petraea S.Carter	1982	S.Carter	Osmaston		S-s	LC	E			sp	Y					Labwor Hills; Mt Napak; Paimol Hill; Toror Hills	Rock outcrops, among boulders with sparse bushland	43, 51	III, IV
Euphorbiaceae	Euphorbia	stapfii	A.Berger				Euphorbia stapfii A.Berger	1906	A.Berger	E. Brown		S-s	DD	E			sp		Y?	Y	Y		Bukonde; ?Bwamba Pass; Kapendongor; Kipayo; cultivated around Entebbe and wild origins not clear	Wild habitat uncertain; used for hedging around Entebbe	61	XII
Euphorbiaceae	Tragia	ukambensis	Pax	var.	ugandensis	Radcl.-Sm.	Tragia ukambensis Pax var. ugandensis Radcl.-Sm.	1985	Radcl.-Sm.	Dawkins		H-c, S		E			var	Y					Kalapata; Kamion escarpment	Wooded grassland including grazed areas	51	IV
Fabaceae	Acacia	kirkii	Oliv.	var.	sublaevis	Brenan	Acacia kirkii Oliv. subsp. kirkii var. sublaevis Brenan [Vachellia kirkii (Oliv.) Kyal. & Boatwr.subsp. kirkii var. sublaevis (Brenan) Kyal. & Boatwr.]	1958	Brenan	Eggeling		T	CR B2ab(iii)	NE		Y	var	Y				DRC [probably], ?KEN	Aswa River, Kitgum to Gulu	Riverbanks	43	III
Fabaceae	Albizia	schimperiana	Oliv.	var.	tephrocalyx	Brenan	Albizia schimperiana Oliv. var. tephrocalyx Brenan	1955	Brenan	Eggeling		T		NE	Y		var	Y		Y		SSUD	Agoro Agu CFR; Busia; Mt Morongole; near Paidha	Riverine forest	8, 43	III, VIII
Fabaceae	Crotalaria	macrantha	Polhill				Crotalaria macrantha Polhill	1968	Polhill	Wilson		H-p	DD	E			sp	Y					Mt Kadam	Margins of montane moist forest	8	VIII
Fabaceae	Crotalaria	mesopontica	Taub.	subsp.	glabrescens	(R.Wilczek) Milne-Redh.	Crotalaria mesopontica Taub. subsp. glabrescens (R.Wilczek) Milne-Redh.	1953	R.Wilczek		RWA	H-p	EN B1ab(i,ii,iii,iv,v)+2ab(i,ii,iii,iv,v)	NE		Y	subsp		Y			BUR, RWA	Virunga Mts (Mgahinga Gorilla NP)	Montane grassland	86	VIII
Fabaceae	Millettia	lacus-alberti	J.B.Gillett				Millettia lacus-alberti J.B.Gillett	1961	J.B.Gillett		DRC	L	VU B1+2c	NE		Y	sp		Y			DRC	Waki River, Lake Albert	Forest margins by lake shores and rivers	43	III
Fabaceae	Rhynchosia	crispa	Verdc.				Rhynchosia crispa Verdc.	1971	Verdc.	Harrington		H-p	EN B1ab(iii)+2ab(iii)	E			sp		Y				Lake Mburo NP; Moko Range Exper. Stn., Mbarara; Rushozi Dam	Grassland, disturbed ground	61	XII
Fabaceae	Rhynchosia	tricuspidata	Baker f.	subsp.	imatongesis	Verdc.	Rhynchosia tricuspidata Baker f. subsp. imatongensis Verdc.	1971	Verdc.	Purseglove		S		NE		Y	subsp	Y				SSUD	Agoro Agu CFR	Upland grassland	8	VIII
Fabaceae	Trifolium	lugardii	Bullock				Trifolium lugardii Bullock	1932	Bullock		KEN	H-a	EN B1ab(iii)+2ab(iii)	NE	Y		sp	Y		Y		KEN	Mt Elgon; Mt Moroto	Upland grassland, forest margins, damp ground	8	VIII
Fabaceae	Trifolium	masaiense	J.B.Gillett	subsp.	morotoense	J.B.Gillett	Trifolium masaiense J.B.Gillett subsp. morotoense J.B.Gillett	1970	J.B.Gillett	J. Wilson		H-a	LC	E			subsp	Y					Mt Moroto	Upland grassland, forest clearings	8	VIII
Gentianaceae	Swertia	uniflora	Mildbr.				Swertia uniflora Mildbr.	1922	Mildbr.		KEN	H-p	EN B1ab(iii)+2ab(iii)	NE		Y	sp			Y		KEN	Mt Elgon	Afroalpine grassland	78	VIII
Hypericaceae	Hypericum	bequaertii	De Wild.				Hypericum bequaertii De Wild.	1920	De Wild.	Bequaert	DRC	S, T	LC	NE	Y	Y	sp		Y	Y		DRC	Mt Elgon, Ruwenzori Mts	Upland evergreen bushland	78, 86	VIII
Juncaceae	Luzula	mannii	(Buchenau) Kirschner & Cheek	subsp.	gracilis	(S.Carter) Kirschner & Cheek	Luzula mannii (Buchenau) Kirschner & Cheek subsp. gracilis (S.Carter) Kirschner & Cheek	1963	S.Carter	Dummer		H-p(gra)	VU D2 [for species]	NE		Y	subsp			Y		KEN	Mt Elgon	Wet montane grassland, streamsides	78	VIII
Lamiaceae	Achyrospermum	axillare	E.A.Bruce				Achyrospermum axillare E.A.Bruce	1936	E.A.Bruce	Liebenberg		H-p, S	VU B2ab(i,ii,iii,iv,v)	NE	Y		sp		Y		Y	DRC, SSUD, ETH (1 record each)	Budongo CFR; Entebbe-Kampala area; Kijude; Mawokota	Moist medium altitude forest including swamp and riverine forest	1, 61	I, XII
Lamiaceae	Coleus	goetzenii	(Gürke) A.J.Paton				Coleus goetzenii (Gürke) A.J.Paton [Pycnostachys goetzenii Gürke]	1896	Gürke		RWA	S	LC	NE		Y	sp		Y			DRC, RWA	Virunga Mts (Mgahinga Gorilla NP)	Bamboo and Hypericum forest and bushland, rocky areas with scrub-grassland	1, 86	VIII
Lamiaceae	Leucas	wilsonii	Sebald				Leucas wilsonii Sebald	1978	Sebald	J. Wilson		S	CR B1ab(iii)+2ab(iii)	NE		Y	sp			Y		KEN	Near Kasilo	Habitat not known	Unknown	Unknown
Lamiaceae	Rotheca	violacea	(Gürke) Verdc.	subsp.	kigeziensis	(Verdc.) Verdc.	Rotheca violacea (Gürke) Verdc. subsp. kigeziensis (Verdc.) Verdc.	1992	Verdc.	Purseglove		L	CR B2ab(iii)	E			subsp		Y				Kibale Forest; Mulole Hill (near Bwindi Impenetrable NP)	Moist submontane and montane forest	1	I, VIII
Linderniaceae	Craterostigma	niamniamense	(Eb.Fisch. & Hepper) Eb.Fisch., Schäferh. & Kai Müll.				Craterostigma niamniamense (Eb.Fisch. & Hepper) Eb.Fisch., Schäferh. & Kai Müll.	1991	Eb.Fisch. & Hepper		SSUD	H-p	EN B2ab(iii)	NE	Y		sp		Y	Y		SSUD	Budongo CFR; Kyere, Teso	Seasonal pools on rock outcrops and boulders	61	XII
Linderniaceae	Craterostigma	sudanicum	(Eb.Fisch. & Hepper) Eb.Fisch., Schäferh. & Kai Müll.				Craterostigma sudanicum (Eb.Fisch. & Hepper) Eb.Fisch., Schäferh. & Kai Müll.	1991	Eb.Fisch. & Hepper		SSUD	H-p	EN B1ab(iii)+2ab(iii)	NE		Y	sp	Y				SSUD	Paimol; possibly also in Agoro Agu CFR	Wet flushes in montane grassland	8	VIII
Linderniaceae	Linderniella	ugandensis	(Skan) Eb.Fisch., Schäferh. & Kai Müll.				Linderniella ugandensis (Skan) Eb.Fisch., Schäferh. & Kai Müll.	1906	Skan	Bagshawe		H-a	CR B2ab(iii)	E			sp		Y	Y			Ibanda; Mengo; Rufuha River	Rock outcrops	61	XII	We follow Fischer et al. (2013), Willdenowia, 43(2), 209-238 in treating this species as endemic to Uganda, spearate from the more widespread Linderniella pusilla (Urb.) Eb.Fisch., Schäferh. & Kai Müll.
Loranthaceae	Agelanthus	entebbensis	(Sprague) Polhill & Wiens				Agelanthus entebbensis (Sprague) Polhill & Wiens	1913	Sprague	Rutter		S(epi)	EN B2ab(i,ii,iii,iv,v)	NE	Y		sp			Y	Y	KEN	Mt Elgon; Entebbe; Jinja; Kampala; Lake Nabugabo	Forest margins; wooded grassland	61	XII
Lythraceae	Trapa	natans	L.	var.	africana	Brenan	Trapa natans L. var. africana Brenan	1953	Brenan	Snowden		H-a	EN B1ab(iii)+2ab(iii)	NE	Y		var			Y	Y	TAN	Lake Victoria: Bukakata, Entebbe, Jinja, Namanve	Floating aquatic herb in Lake Victoria	Not applicable	Not applicable
Malvaceae	Abutilon	eggelingii	Verdc.				Abutilon eggelingii Verdc.	2009	Verdc.		ETH	H-p	EN B2ab(iii)	NE		Y	sp	Y				ETH	Mt Kadam	Habitat uncertain; potentially dry montane forest	8	VIII
Menispermaceae	Tiliacora	latifolia	Troupin				Tiliacora latifolia Troupin	1955	Troupin	Eggeling		L	EN B2ab(iii)	E			sp		Y				Budongo CFR; Bwindi Impenetrable NP; Itwara CFR; Kalinzu CFR; Kibale NP	Medium altitude moist forest	1	I
Moraceae	Ficus	katendei	Verdc.				Ficus katendei Verdc.	1998	Verdc.	Katende		T	EN B2ab(ii,iii,iv,v)*	E			sp		Y				Bwindi Impenetrable NP; Kasyoha Kitomi CFR	Riverine forest	1	I, VIII
Nymphaeaceae	Nymphaea	nouchali	Burm.f.	var.	mutandaensis	Verdc.	Nymphaea nouchali Burm.f. var. mutandaensis Verdc.	1989	Verdc.	Loveridge		H-p	EN B2ab(iii)	E			var		Y				Lake Bunyonyi; Lake Mutanda	Shallow lakes	Not applicable	Not applicable
Ochnaceae	Ochna	leucophloeos	Hochst. ex A.Rich.	subsp.	ugandensis	Verdc.	Ochna leucophloeos Hochst. ex A.Rich. subsp. ugandensis Verdc.	2005	Verdc.	Greenway		T	EN B2ab(iii)	E			subsp	Y	Y				Adilang; Ajai WR; Mt Madi; Toro-Semliki WR	Open woodland on rocky hillsides	43	III
Orchidaceae	Aerangis	jacksonii	J.Stewart				Aerangis jacksonii J.Stewart	1978	J.Stewart	Tweedie		S(epi)	EN B1ab(i,ii,iii,iv,v)+B2ab(i,ii,iii,iv,v)	E			sp		Y				Kibale NP; Amabeere Caves; Fort Portal; Mpanga Forest	Medium altitude and submontane moist forest	1	I
Orchidaceae	Diaphananthe	eggelingii	P.J.Cribb				Diaphananthe eggelingii P.J.Cribb	1989	P.J.Cribb	Eggeling		H-p(epi)	LC	E			sp		Y				Bwindi Impenetrable NP	Medium altitude moist forest	1	I
Orchidaceae	Distylodon	comptum	Summerh.				Distylodon comptum Summerh. [Triceratorhynchus comptus (Summerh.) Szlach., Oledrz. & Mytnik]	1966	Summerh.	Eggeling		H-p(epi)	CR (PE) B2ab(iii)	E			sp		Y				Budongo CFR	Medium altitude moist forest	1	I
Orchidaceae	Habenaria	bequaertii	Summerh.				Habenaria bequaertii Summerh.	1953	Summerh.		DRC	H-p(geo)	LC*	NE		Y	sp		Y			DRC	Ruwenzori Mts	Montane damp mossy ground	1	VIII
Orchidaceae	Habenaria	myodes	Summerh.	subsp.	latipetala	Summerh.	Habenaria myodes Summerh. subsp. latipetala Summerh.	1962	Summerh.	Loveridge		H-p(geo)	CR B1ab(ii,iii)+2ab(ii,iii)	NE		Y	subsp		Y			?RWA	Lake Mutanda, Mushongero; Nyarusiza	Montane grassland	1	VIII
Orchidaceae	Habenaria	ugandensis	Summerh.				Habenaria ugandensis Summerh.	1962	Summerh.	Lind		H-p(geo)	EN B2ab(iii)	E			sp			Y	Y		N of Bombo; Oruchor Hill, Busia	Grassland, swamps	61	XII
Orchidaceae	Holothrix	elgonensis	Summerh.				Holothrix elgonensis Summerh.	1932	Summerh.		KEN	H-p(geo)	EN B1ab(iii)+2ab(iii)	NE		Y	sp			Y		KEN	Mt Elgon	Montane grassland and moorland	78	VIII
Orchidaceae	Polystachya	doggettii	Rendle & Rolfe				Polystachya doggettii Rendle & Rolfe	1908	Rendle & Rolfe	Doggett		H-p(epi)	LC	NE		Y	sp		Y			DRC	Ruwenzori Mts	Montane forest, ericaceous bushland, rock outcrops	1, 86	VIII
Orchidaceae	Polystachya	isabelae	Mytnik				Polystachya isabelae Mytnik	2011	Mytnik	Hafashimana		H-p(epi)	LC	E			sp		Y				Bwindi Impenetrable NP	Moist submontane secondary forest	1	VIII
Orchidaceae	Polystachya	proterantha	P.J.Cribb				Polystachya proterantha P.J.Cribb	1978	P.J.Cribb	Purseglove		H-p(epi)	LC	NE		Y	sp		Y			RWA	Virunga Mts (Mgahinga Gorilla NP)	High montane woodland	86	VIII
Orchidaceae	Rhipidoglossum	eggelingii	(Summerh.) Farminhão & Stévart				Rhipidoglossum eggelingii (Summerh.) Farminhão & Stévart [Rhaesteria eggelingii Summerh.]	1966	Summerh.	Eggeling		H-p(epi)	LC	NE		Y	sp		Y			RWA	Bwindi Impenetrable NP	Medium altitude to montane moist forest and thickets	1	VIII
Phyllanthaceae	Phyllanthus	denticulatus	Jean F.Brunel				Phyllanthus denticulatus Jean F.Brunel	1987	Jean F.Brunel	Wood		H	CR B1ab(iii)+2ab(iii)	E			sp			Y			Udiko Hill, Busoga	Grassland over laterite; abandoned cultivation	61	XII
Poaceae	Deschampsia	angusta	Stapf & C.E.Hubb.				Deschampsia angusta Stapf & C.E.Hubb.	1928	Stapf & C.E.Hubb.	Humphreys		H-p(gra)	VU D2	NE	Y	Y	sp		Y	?		KEN	Ruwenzori Mts; ?Mt Elgon [not yet recorded on Uganda side]	Montane moorland in damp areas	78, 86	VIII
Poaceae	Snowdenia	microcarpha	C.E.Hubb.				Snowdenia microcarpha C.E.Hubb.	1929	C.E.Hubb.	Snowden		H-a(gra)	CR (PE) B2ab(iii)	E			sp			Y			Mt Elgon (Butandiga)	Margins of moist montane forest	8	VIII
Poaceae	Sporobolus	scitulus	Clayton				Sporobolus scitulus Clayton	1971	Clayton		KEN	H-p(gra)	EN B1ab(iii)+2ab(iii)	NE		Y	sp	Y		?		KEN	Agoro Agu CFR; ?Mt Elgon [not yet recorded on Uganda side]	Wet ground over rocks	8, 43	III, VIII
Ranunculaceae	Ranunculus	cryptanthus	Milne-Redh. & Turrill				Ranunculus cryptanthus Milne-Redh. & Turrill	1951	Milne-Redh. & Turrill	Hedburg		H-p	LC	NE	Y	Y	sp			Y		KEN	Mt Elgon	Damp areas in montane moorland	78	VIII
Rosaceae	Alchemilla	elgonensis	Mildbr.				Alchemilla elgonensis Mildbr.	1922	Mildbr.		KEN	S	VU B1ab(iii)+2ab(iii)	NE		Y	sp			Y		KEN	Mt Elgon	Montane moorland, bamboo thickets	78	VIII
Rosaceae	Alchemilla	roccatii	Cortesi				Alchemilla roccatii Cortesi	1908	Cortesi	Roccatii	UGA/DRC	S	LC	NE	Y	Y	sp		Y			DRC	Ruwenzori Mts	Montane moorland	86	VIII
Rosaceae	Alchemilla	stuhlmannii	Engl.				Alchemilla stuhlmannii Engl.	1893	Engl.	Stuhlmann	UGA/DRC	S	LC	NE		Y	sp		Y			DRC	Ruwenzori Mts	Montane moorland on rocks and grassy banks	86	VIII
Rosaceae	Alchemilla	subnivalis	Baker f.				Alchemilla subnivalis Baker f.	1908	Baker f.	Wollaston		S	LC	NE		Y	sp		Y			DRC	Ruwenzori Mts	Afroalpine vegetation, rocky areas	86	VIII
Rosaceae	Alchemilla	triphylla	Rothm.				Alchemilla triphylla Rothm.	1937	Rothm.		DRC	S	LC	NE	Y	Y	sp		Y			DRC	Ruwenzori Mts	Damp ground and rocky areas in montane moorland	86	VIII
Rosaceae	Rubus	friesiorum	Gust.	subsp.	elgonensis	(Gust.) R.A.Graham	Rubus friesiorum Gust. subsp. elgonensis (Gust.) R.A.Graham	1938	Gust.	Dummer		S	LC	E			subsp			Y			Mt Elgon	Clearings in montane moist forest, bamboo thicket, moorland	8, 78	VIII
Rosaceae	Rubus	runssorensis	Engl.	var.	runssorensis		Rubus runssorensis Engl. var. runssorensis	1895	Engl.	Stuhlmann	UGA/DRC	S, L		NE	Y	Y	sp		Y			DRC, RWA	Ruwenzori Mts; Virunga Mts (Mgahinga Gorilla NP)	Montane moist forest margins, moorland	1, 86	VIII
Rosaceae	Rubus	runssorensis	Engl.	var.	umbrosus	(Gust.) Hauman	Rubus runssorensis Engl. var. umbrosus (Gust.) Hauman	1934	Gust.		DRC	S		NE	Y	Y	var		Y			DRC, RWA	Ruwenzori Mts; Virunga Mts (Mgahinga Gorilla NP)	Montane moist forest margins and bushland	1, 86	VIII
Rubiaceae	Oldenlandia	duemmeri	S.Moore				Oldenlandia duemmeri S.Moore	1916	S.Moore	Dummer		H-a, H-p	EN B2ab(ii,iii,iv,v)	NE	Y		sp				Y	RWA	Bugoye (Mengo); Kaazi; Kisi near Entebbe; Lake Nabugabo	Grassland, often seasonally wet	61	XII
Rubiaceae	Oldenlandia	lancifolia	(Schumach.) DC.	var.	seseensis	Bremek.	Oldenlandia lancifolia (Schumach.) DC. var. seseensis Bremek.	1952	Bremek.	Maitland		H-a, H-p	LC	NE	Y	Y	var			Y	Y	TAN	Entebbe area; Ssese Islands (Bugala, Kalangala, Soyi); Luvia Island	Sandy lake shores, cultivated ground, pathsides	61	XII
Rubiaceae	Oxyanthus	ugandensis	Bridson				Oxyanthus ugandensis Bridson	1979	Bridson	Osmaston		S	EN B2ab(iii)	NE	Y		sp		Y			DRC, TAN	Budongo CFR; Semuliki NP; Zoka CFR	Medium altitude moist forest	1, 52	I
Rubiaceae	Pavetta	bagshawei	S.Moore	var.	leucosphaera	(Bremek.) Bridson	Pavetta bagshawei S.Moore var. leucosphaera (Bremek.) Bridson	1934	Bremek.	Snowden		S, T	VU B2ab(iii)	NE	Y		var		Y			DRC	Kalinzu CFR; Kibale NP; Lutoto; North Maramagambo CFR	Medium altitude moist forest	1	I, VIII
Rubiaceae	Pavetta	grumosa	S.Moore				Pavetta grumosa S.Moore	1905	S.Moore	Bagshawe		S	CR B2ab(iii)	E			sp		Y				Rufuha River	Termitaria in swamp	61	XII
Rubiaceae	Pentas	purseglovei	Verdc.				Pentas purseglovei Verdc.	1953	Verdc.	Purseglove		H-p	EN B1ab(iii)+2ab(iii)	NE		Y	sp	Y				SSUD	Agoro Agu CFR	Montane grassland and wooded grassland	8	VIII
Rubiaceae	Pentas	zanzibarica	(Klotzsch) Vatke	var.	intermedia	Verdc.	Pentas zanzibarica (Klotzsch) Vatke var. intermedia Verdc.	1953	Verdc.	A. S. Thomas		S		NE	Y		var		Y		Y	DRC, RWA, BUR	Kigarama; Malabigambo CFR, Sango Bay; Ruwenzori Mts; Virunga Mts (Kachwekano)	Grassland, rocky hillsides	1, 61	VIII, XII
Rubiaceae	Psychotria	bagshawei	E.M.A.Petit				Psychotria bagshawei E.M.A.Petit	1964	E.M.A.Petit	Bagshawe		S	EN B2ab(ii,iii,iv,v)	NE	Y		sp		Y		Y	DRC, KEN, ?TAN	Kalinzu CFR; Kibale NP (Isunga); Kyamahungu (near Kalinzu CFR); Mpanga CFR	Medium altitude to submontane moist forest, riverine forest	1	I, VIII
Rubiaceae	Sabicea	entebbensis	Wernham				Sabicea entebbensis Wernham	1914	Wernham	E. Brown		L	EN B1ab(iii)+2ab(iii)	E			sp	?Y			Y		Entebbe; Ssezibwa Falls; ?Murchison Falls; Nakiza Forest, Nansagazi; Ssese Islands (Bugala)	Forest margins and thickets	61	XII	O. Lachenaud (pers. comm.) indicates that this species may be conspecific with S. longepetiolata De Wild. From D.R. Congo; this requires confirmation.
Rubiaceae	Vangueria	volkensii	K.Schum.	var.	fyffei	(Robyns) Verdc.	Vangueria volkensii K.Schum. var. fyffei (Robyns) Verdc.	1928	Robyns	Fyffe		S, T	CR B2ab(iii)	E			var				Y		Malabigambo CFR (Sango Bay)	Medium altitude moist forest	61	XII
Rutaceae	Aeglopsis	eggelingii	M.Taylor				Aeglopsis eggelingii M.Taylor	1940	M.Taylor	Eggeling		S, T	VU B2ab(iii)	NE	Y		sp		Y		Y	DRC, SSUD	Budongo CFR; Bugoma CFR; Kagombe CFR; Kasyoha-Kitomi CFR; Kibale NP; Maramagambo CFR; Mitala Maria; Siba River, Buhweju; Zoka CFR	Forest margins, riverine forest	1	I, VIII
Rutaceae	Balsamocitrus	dawei	Stapf				Balsamocitrus dawei Stapf	1906	Stapf	Dawe		T	EN B2ab(iii)	E			sp	Y	Y		Y		Budongo CFR; Bugoma CFR; Kagombe CFR; Karuma WR; Kasyoha-Kitomi CFR; Kibale NP; Mabira CFR; South Maramagambo CFR; Zoka CFR	Medium altitude moist forest, riverine forest	1	I, VIII
Sapotaceae	Gambeya	muerensis	(Engl.) Liben				Gambeya muerensis (Engl.) Liben [Chrysophyllum muerense Engl.]	1913	Engl.		DRC	T	NT, B2ab(iii)*	NE	Y		sp		Y		Y	DRC, SSUD	Budongo CFR; Bugoma CFR; Mabira CFR; Murchison Falls NP (Rabongo Forest); Semuliki NP	Medium altitude moist forest	1, 61	I, XII
Scrophulariaceae	Zaluzianskya	elgonensis	Hedberg				Zaluzianskya elgonensis Hedberg	1970	Hedberg	Hedberg		H-a	EN B1ab(iii)+2ab(iii)	NE		Y	sp			Y		TAN	Mt Elgon	Afroalpine zone amongst rocks	78	VIII
Violaceae	Rinorea	ituriensis	M.Brandt				Rinorea ituriensis M.Brandt	1913	M.Brandt		DRC	S	CR B2ab(iii)	NE		Y	sp				Y	DRC	Kirala Forest, Mujuzi CFR	Medium altitude moist forest	61	XII
Vitaceae	Cyphostemma	cymosum	(Schumach. & Thonn.) Desc.	subsp.	orientale	Verdc.	Cyphostemma cymosum (Schumach. & Thonn.) Desc. subsp. orientale Verdc.	1993	Verdc.	Ferreira		H-c		NE	Y		subsp	Y		Y		KEN	Boroboro; Bugonzo; Serere	Woodland, bushland, grassland	43	III
Xyridaceae	Xyris	ednae	Lock				Xyris ednae Lock	1998	Lock	Lock		H-p	EN B1ab(i,ii,iii,iv,v)+B2ab(i,ii,iii,iv,v)	E			sp				Y		Lake Nabugabo; Lake Kayanja near Nabugabo; Kitovu	Grassy swamps, floating vegetation mats	61	XII
Zamiaceae	Encephalartos	equatorialis	P.J.H.Hurter				Encephalartos equatorialis P.J.H.Hurter	1995	P.J.H.Hurter	P.J.H.Hurter		Cy	CR B1ab(iii,v)+2ab(iii,v)	E			sp				Y		Thruston Bay, Buwerere	Crevices in granite outcrops within degraded moist forest	61	XII
Zamiaceae	Encephalartos	macrostrobilus	Scott Jones & Wynants				Encephalartos macrostrobilus Scott Jones & Wynants	1997	Scott Jones & Wynants	S. Jones		Cy	CR B1ab(ii,iii,v); C2a(ii)	E			sp	Y					Moyo area incl. Era CFR	Degraded woodland	43	III
Zamiaceae	Encephalartos	whitelockii	P.J.H.Hurter				Encephalartos whitelockii P.J.H.Hurter	1995	P.J.H.Hurter	P.J.H.Hurter		Cy	CR (B1ab(iii,v)+2ab(iii,v)	E			sp		Y				Mpanga River Gorge	Rocky slopes of river gorge	1	I
Zingiberaceae	Aframomum	mildbraedii	Loes.				Aframomum mildbraedii Loes.	1910	Loes.		DRC	H-p	LC	NE	Y		sp		Y		Y	DRC, RWA, TAN	Budongo CFR; Bwindi Impenetrable NP; Kasa CFR; Kipayo; Mabira CFR; Malabigambo CFR (Sango Bay); Mukono; Namanve CFR; Ssisa-Kisubi Road	Medium altitude to submontane moist forest	1, 61	I, VIII, XII
Zingiberaceae	Aframomum	spiroligulatum	A.D.Poulsen & Lock				Aframomum spiroligulatum A.D.Poulsen & Lock	1997	Lock & A.D.Poulsen	Poulsen		H-p	EN B1ab(iii)+2ab(iii)	NE	Y	Y	sp		Y			RWA	Kasyoha-Kitomi CFR	Submontane moist forest	1	VIII
Zingiberaceae	Aframomum	uniflorum	Lock & A.D.Poulsen				Aframomum uniflorum Lock & A.D.Poulsen	1997	Lock & A.D.Poulsen	Poulsen		H-p	EN B1ab(iii)+2ab(iii)	NE		Y	sp		Y			DRC	Budongo CFR	Lowland to medium altitude moist forest	1	I

## Sheet: Endemics unpublished
Family	Genus	Species	Full taxon name	Habit	Endemic (E) or near-endemic (NE)	Near endemic: majority of range in Uganda	Near endemic: Range less than 10,000 km2	Albertine Rift Endemic	Rank of endemism (sp., subsp., var., hybrid)	U1	U2	U3	U4	Other country / countries	Key site(s) in Uganda (past and present)	Habitat	Ecoregion	Phytochorion (White 1983)
Acanthaceae	Mimulopsis	sp. A (of FTEA)	Mimulopsis sp. A (of FTEA)	H-p	E				sp		Y				Rubuguli (near Bwindi Impenetrable NP)	Montane forest margins	1	VIII
Annonaceae	Uvariopsis	sp. nov. 1 (of Dagallier)	Uvariopsis sp. nov. 1 (of Dagallier)	T	E				sp		Y				Budongo CFR	Medium altitude moist forest	1	I
Aspleniaceae	Asplenium	sp. "D586" (of FTEA)	Asplenium sp. "D586" (of FTEA)	F	E			Y	sp		Y				Ruwenzori Mts	Open forest, montane heath zone	1, 86	VIII
Aspleniaceae	Asplenium	sp. "H781" (of FTEA)	Asplenium sp. "H781" (of FTEA)	F	E				sp		Y				Bwindi Impenetrable NP (Ihihizo)	Submontane moist secondary forest	1	VIII
Aspleniaceae	Diplazium	sp. A (of FTEA)	Diplazium sp. A (of FTEA)	F	E				sp				Y		Ssese Islands (Towa CFR, Bugala)	Medium altitude moist forest	61	XII
Asteraceae	Senecio	transmarinus x hochstetteri	Senecio transmarinus x hochstetteri	H-p	E			Y	hybrid		Y				Virunga Mts, Kanaba Gap	Montane scrub	1, 86	VIII
Asteraceae	Senecio	x pirottae (mattirolii x transmarinus)	Senecio x pirottae Chiov. [S. mattirolii x transmarinus]	H-p	NE		Y	Y	hybrid		Y			DRC	Rwenzori Mts	Open stony Afroalpine areas	86	VIII
Asteraceae	Vernonia	dumicola x adoensis	Vernonia dumicola x adoensis	H-p	E				hybrid				Y		Kampala to Bombo	Dry hillside	61	XII
Convolvulaceae	Ipomoea	sp. C (of FTEA)	Ipomoea sp. C (of FTEA)	H-p	E				sp		Y				Kibale NP	Medium altitude moist forest	1	I
Costaceae	Costus	sp. B (of FTEA)	Costus sp. B (of FTEA)	H-p	E				sp				Y		Ssese Islands (Towa CFR, Bugala)	Medium altitude moist forest	61	XII
Dennstaedtiaceae	Blotiella	sp. A (of FTEA)	Blotiella sp. A (of FTEA)	F	E				sp				Y		Ssese Islands (Towa CFR, Bugala)	Moist medium altitude forest	61	XII
Euphorbiaceae	Erythrococca	sp. A (of FTEA)	Erythrococca sp. A (of FTEA)	S	E				sp				Y		Kirerema; Sango Bay	Medium altitude forest margins	61	XII
Icacinaceae	Pyrenacantha	sp. (of FTEA)	Pyrenacantha sp. (of FTEA)	H-c	E				sp		Y				Ruizi River	Lowland riverine forest	1	I
Lamiaceae	Achyrospermum	sp. A (of FTEA)	Achyrospermum sp. A (of FTEA)	S	E				sp		Y				Ntekko outside Bwindi Forest		1	I
Lauraceae	Beilschmiedia	sp. A (of FTEA)	Beilschmiedia sp. A (of FTEA)	T	E				sp		Y				Bwindi Impenetrable NP (Kayonza Forest)	Moist submontane forest	1	VIII
Malvaceae	Abutilon	sp. A (of FTEA)	Abutilon sp. A (of FTEA)	S?	NE		Y		sp			Y		KEN	Agu	Habitat not known	Unknown	Unknown
Orchidaceae	Jumellea	sp. B (of FTEA)	Jumellea sp. B (of FTEA)	H-p(epi)	E				sp						Origin unknown (plant in cultivation)	Habitat not known	Unknown	Unknown
Orchidaceae	Tridactyle	sp. A (of FTEA)	Tridactyle sp. A (of FTEA)	H-p(epi)	E				sp		Y				Bwindi Impenetrable NP	Montane moist forest	1	VIII
Rubiaceae	Rytigynia	sp. A (of FTEA)	Rytigynia sp. A (of FTEA)	S	E				sp		Y				Kigarama Hill	"Stream washout"	1	VIII
Rubiaceae	Rytigynia	sp. B (of FTEA)	Rytigynia sp. B (of FTEA)	S, T	E				sp			Y			Lolui Island	Rocky shoreline	61	XII
Sapindaceae	Allophylus	sp. (of FTEA)	Allophylus sp. (of FTEA)	S	E			Y	sp		Y				Ruwenzori Mts	Probably forest near bamboo boundary	1	VIII
Vitaceae	Cyphostemma	sp. F (of FTEA)	Cyphostemma sp. F (of FTEA)	H-c	E				sp	Y					Moroto River	Wooded grassland	51	IV
